# Supplementary material for: Promotion of a Mediterranean Diet Alters Constipation Symptoms and Fecal Calprotectin in People with Parkinson’s Disease: A Randomized Controlled Trial
Source: Nutrients. 2024 Sep 2;16(17):2946. doi: 10.3390/nu16172946 (PMC11396875; doi:10.3390/nu16172946)
Supplement: Supplementary file 1 [file nutrients-16-02946-s001.zip]

Archive with 1 entries (1 files):
- nutrients-3161706-supplementary.pdf
